# Supplementary material for: Impact of a 5-Year Mass Drug Administration Programme for Soil-Transmitted Helminthiases on the Spatial Distribution of Childhood Anaemia in Burundi from 2007 to 2011
Source: Trop Med Infect Dis. 2022 Oct 17;7(10):307. doi: 10.3390/tropicalmed7100307 (PMC9611614; doi:10.3390/tropicalmed7100307)
Supplement: Supplementary file 1 [file tropicalmed-07-00307-s001.zip]

Archive with 1 entries (1 files):
- tropicalmed-1939829-supplementary.pdf
